# Supplementary material for: Gut dysbiosis and the clinical spectrum in anti-Ro positive mothers of children with neonatal lupus
Source: Gut Microbes. 2022 Jun 15;14(1):2081474. doi: 10.1080/19490976.2022.2081474 (PMC9225419; doi:10.1080/19490976.2022.2081474)
Supplement: Supplemental Material [file KGMI_A_2081474_SM6793.zip]

Archive with 3 entries (3 files):
- Figure S1.png
- Figure_S2.jpg
- Gut Dysbiosis and Clinical Autoimmunity_revision_marked.docx
